# Supplementary material for: PET Waste-Derived Hard Carbon with Superior Rate Capability for Sodium-Ion Battery Anodes
Source: Materials (Basel). 2026 Jun 8;19(12):2457. doi: 10.3390/ma19122457 (PMC13302349; doi:10.3390/ma19122457)
Supplement: Supplementary file 1 [file materials-19-02457-s001.zip]

Archive with 1 entries (1 files):
- materials-4288576-supplementary.pdf
